# Supplementary material for: Cryo-EM structure of shutdown human nonmuscle myosin 2A
Source: Sci Adv. 2026 Apr 17;12(16):eaed1858. doi: 10.1126/sciadv.aed1858 (PMC13089345; doi:10.1126/sciadv.aed1858)
Supplement: Supplementary file 2 — Movies S1 to S3 [file sciadv.aed1858_movies_s1_to_s3.zip]

Archive with 3 entries (3 files):
- sciadv.aed1858_movie_s1.mp4
- sciadv.aed1858_movie_s2.mp4
- sciadv.aed1858_movie_s3.avi
